# Supplementary material for: Identification and Characterization of an Antifungal Gene Mt1 from Bacillus subtilis by Affecting Amino Acid Metabolism in Fusarium graminearum
Source: Int J Mol Sci. 2023 May 16;24(10):8857. doi: 10.3390/ijms24108857 (PMC10218937; doi:10.3390/ijms24108857)
Supplement: Supplementary file 1 [file ijms-24-08857-s001.zip]

Archive with 1 entries (1 files):
- ijms-2355636-supplementary.pdf
